# Supplementary material for: Phylogenetic Characterization of the Palyam Serogroup Orbiviruses
Source: Viruses. 2019 May 16;11(5):446. doi: 10.3390/v11050446 (PMC6563232; doi:10.3390/v11050446)
Supplement: Supplementary file 1 [file viruses-11-00446-s001.zip]

Archive with 6 entries (5 files):
- Supplementary materials/
- Supplementary materials/Table S1.docx
- Supplementary materials/Table S2.docx
- Supplementary materials/Table S3.docx
- Supplementary materials/Table S4.docx
- Supplementary materials/Table S5.docx
